# Supplementary material for: Association of electroretinography with visual outcomes after ophthalmic artery chemosurgery for retinoblastoma in ICRb D and E eyes
Source: PLoS One. 2019 Jan 16;14(1):e0210647. doi: 10.1371/journal.pone.0210647 (PMC6334963; doi:10.1371/journal.pone.0210647)
Supplement: S1 Table — (XLSX) [file pone.0210647.s001.xlsx]

## Sheet: Sheet1
ERG Initial	VA affected eye	Macular involvement	UNI (1) or BILAT (2)					KEY
126.52	19	1	1					"VA affected eye"	VA
170.79	19	1	1					1	20/20
68.06	19	1	1					2	20/25
14.15	19	1	1					3	20/30
12.78	19	1	1					4	20/40
7.02	19	1	1					5	20/50
12.16	19	1	1					6	20/60
0	19	1	1					7	20/70
0	19	1	1					8	20/80
0	19	1	1					9	20/100
0	19	1	1					10	20/150
139.44	19	0	1					11	20/200
156.38	19	0	1					12	20/300
57.12	19	0	1					13	20/400
44.32	19	0	1					14	20/800
109.37	17	1	1					15	CF
90.15	14	1	1					16	HM
96.98	3	1	1					17	LP
97.58	3	1	1					18	NLP
62.93	18	1	1					19	Enuc
60.89	16	1	1
67.94	18	1	1
59.41	17	1	1
32.29	17	1	1
29.46	16	1	1
28.17	16	1	1
39.43	2	1	1
26.62	17	1	1
37.52	17	1	1
32.64	1	1	1
38.87	9	1	1
4.26	18	1	1
4.49	17	1	1
2.47	17	1	1
4.6	17	1	1
4.86	17	1	1
21.42	16	1	1
24.9	11	1	1
18.27	11	1	1
5.24	17	1	1
7.46	15	1	1
4.28	11	1	1
22.5	15	1	1
9.57	18	1	1
5.64	15	1	1
17.35	13	1	1
21.28	13	1	1
11.34	15	1	1
0	18	1	1
0	18	1	1
0	18	1	1
0	18	1	1
0	18	1	1
0	18	1	1
0	18	1	1
0	18	1	1
0	18	1	1
0	18	1	1
0	17	1	1
0	16	1	1
0	17	1	1
0	18	1	1
0	17	1	1
0	18	1	1
0	17	1	1
0	18	1	1
0	18	1	1
97.6	4	0	1
85.04	2	0	1
117.16	17	0	1
84.86	11	0	1
76.78	17	0	1
97.74	9	0	1
72.04	3	0	1
65.44	4	0	1
59.69	1	0	1
46.19	17	0	1
41.15	11	0	1
28.03	18	0	1
11.86	15	0	1
0	18	0	1
0	19		2
10.51	19		2
0	19		2
0	19		2
0	19		2
42.94	19		2
20.16	19		2
84.1	19		2
0	19		2
0	19		2
10.49	19		2
0	19		2
0	19		2
44.21	19		2
0	19		2
37.01	19		2
31.29	19		2
0	19		2
66.45	19		2
22.66	19		2
4	19		2
112.4	19		2
98.84	19		2
0	19		2
13.19	18		2
0	16		2
0	18		2
156.74	18		2
73.48	18		2
0	18		2
91.03	5		2
2.02	18		2
0	17		2
61.01	18		2
0	18		2
4.02	18		2
0	17		2
33.09	11		2
0	18		2
61.36	9		2
4.73	18		2
3.47	11		2
54.41	17		2
43.78	12		2
42.1	16		2
8.68	2		2
0	10		2
0	18		2
12.09	16		2
83.05	17		2
16.31	18		2
9.84	15		2
73.34	15		2
133.14	11		2
10.76	15		2
26.86	11		2
8.56	3		2
63.63	12		2
153.49	1		2
62.7	14		2
26.42	18		2
92.11	11		2
3.44	18		2
60.34	17		2
90.98	3		2
163.84	2		2
115.36	18		2
83.24	14		2
23.9	11		2
99.94	3		2
84.19	4		2
106.34	17		2
0	4		2
237.44	2		2
90.56	2		2
0	17		2
